# Supplementary material for: Post-Transplant Cyclophosphamide-Based Prophylaxis and Its Impact on Infectious Complications and Immune Reconstitution According to Donor Type
Source: Cancers (Basel). 2025 Mar 26;17(7):1109. doi: 10.3390/cancers17071109 (PMC11987969; doi:10.3390/cancers17071109)
Supplement: Supplementary file 1 [file cancers-17-01109-s001.zip]

Archive with 1 entries (1 files):
- cancers-3504963-supplementary.pdf
